# Supplementary material for: An Open Source Automated Bar Test for Measuring Catalepsy in Rats
Source: eNeuro. 2020 Jun 19;7(3):ENEURO.0488-19.2020. doi: 10.1523/ENEURO.0488-19.2020 (PMC7307632; doi:10.1523/ENEURO.0488-19.2020)
Supplement: Extended Data Figure 2-1 — A sample file from the logger with the raw data used for Figure 2. Download Figure 2-1, CSV file [file enu-eN-OTM-0488-19-s02.csv]

ID	Duration	Milliseconds
1	00:02.0	2042
2	00:01.2	1220
3	00:02.7	2671
4	00:01.3	1267
5	00:03.5	3542
6	00:01.4	1413
7	00:00.9	881
8	00:03.3	3301
9	00:04.0	4025
10	00:02.6	2553
11	00:02.7	2653
12	00:01.7	1656
13	00:02.6	2604
14	00:01.6	1606
15	00:00.9	908
16	00:05.2	5247
17	00:04.5	4500
18	00:02.6	2554
19	00:00.1	60
20	00:32.0	32002
21	00:40.0	40069
22	00:03.2	3202
23	00:29.9	29912
24	00:43.4	43411
25	00:02.7	2653
26	00:22.3	22267
27	00:38.0	38040
28	00:01.2	1157
29	00:28.2	28169
30	00:22.8	22847
31	00:02.5	2454
32	00:21.6	21637
33	00:35.8	35777
34	00:01.1	1107
35	00:23.2	23206
36	00:53.2	53187
